# Supplementary material for: Droplet Digital PCR Quantification of Selected Intracellular and Extracellular microRNAs Reveals Changes in Their Expression Pattern during Porcine In Vitro Adipogenesis
Source: Genes (Basel). 2023 Mar 9;14(3):683. doi: 10.3390/genes14030683 (PMC10047974; doi:10.3390/genes14030683)
Supplement: Supplementary file 1 [file genes-14-00683-s001.zip]

Archive with 1 entries (1 files):
- genes-2133091-supplementary.pdf
